# Supplementary material for: Precise Control of Green to Blue Emission of Halide Perovskite Nanocrystals Using Terbium Chloride as Chlorine Source
Source: Nanomaterials (Basel). 2021 Sep 14;11(9):2390. doi: 10.3390/nano11092390 (PMC8470515; doi:10.3390/nano11092390)
Supplement: Supplementary file 1 [file nanomaterials-11-02390-s001.zip]

Archive with 1 entries (1 files):
- nanomaterials-1329895-supplementary.pdf
